# Supplementary material for: Comparative Effectiveness of Exercise and Protein-Based Interventions on Muscle Strength, Mass, and Function in Sarcopenia: A Systematic Review and Network Meta-Analysis
Source: J Nutr Health Aging. 2025 Nov 9;29(12):100718. doi: 10.1016/j.jnha.2025.100718 (PMC12639618; doi:10.1016/j.jnha.2025.100718)
Supplement: Supplementary file 1 [file mmc1.zip]

Archive with 1 entries (1 files):
- mmc1.docm
